# Supplementary material for: A pH-Responsive Polycaprolactone–Copper Peroxide Composite Coating Fabricated via Suspension Flame Spraying for Antimicrobial Applications
Source: Materials (Basel). 2024 Jun 1;17(11):2666. doi: 10.3390/ma17112666 (PMC11173732; doi:10.3390/ma17112666)
Supplement: Supplementary file 1 [file materials-17-02666-s001.zip]

Archive with 1 entries (1 files):
- materials-3003999-supplementary.pdf
